# Supplementary material for: The Wnt-specific astacin proteinase HAS-7 restricts head organizer formation in Hydra
Source: BMC Biol. 2021 Jun 9;19:120. doi: 10.1186/s12915-021-01046-9 (PMC8191133; doi:10.1186/s12915-021-01046-9)
Supplement: Supplementary file 14 — Additional file 14: The individual data values for Figs. 3f and 5f. [file 12915_2021_1046_MOESM14_ESM.xlsx]

## Sheet: Sheet1
Individual values Fig. 3q given in % second axis formation	siGFP/DMSO	siHAS-7/GFP	siGFP/AZK	siHAS-7/siGFP/AZK	siHAS-7/siHyWnt3/AZK	siDKK1/2/4/siGFP/AZK	siHMP1/siGFP/AZK	siHAS-1/siGFP/AZK
	0	43.9024	2.5	90.6977	4.34783	24.4545	42.8571	0
	0	47.619	8.33333	95.4545	8.16327	18.6441	43.5484	0
	0	58.1395	4.87805	84.2105	2.43902	22.314	47.1074	1.5625
	0	45.679	4.7619	88.3721
	0		7.5	85.3659
				62.2951
Individual values Fig. S8f given in % second axis formation	siGFP	siHAS-7/siNdr/AZK	siHAS-7/siWnt8/AZK	siHAS-7/siWnt8/AZK (multiple axis)
	0	0	38.0952	9.52381
	0	0	38.8889	11.1111
	0	0	31.8182	13.6364
Individual values Fig. 3f given as RQ=2^(ΔΔCт)
	Biological replicate 1	Biological replicate 2	Biological replicate 3
AEP	1	1	1
siGFP	1.06653	1.25997	0.786307
siHAS-7	0.450076	0.452215	0.154509
Individual values Fig. 5f given as RQ=2^(ΔΔCт)
	Biological replicate 1	Biological replicate 2	Biological replicate 3
siGFP	1	0.980348	0.967742
sibeta-catenin	0.432837	0.463891	0.375731
AEP	1	0.869273	0.73138
Act::HyWnt3	1.99303	1.4385	1.41722
